# Supplementary material for: “Multisystem Inflammatory Syndrome in Children”-Like Disease after COVID-19 Vaccination (MIS-V) with Potential Significance of Functional Active Autoantibodies Targeting G-Protein-Coupled Receptors (GPCR-fAAb) for Pathophysiology and Therapy
Source: Children (Basel). 2023 Nov 22;10(12):1836. doi: 10.3390/children10121836 (PMC10741397; doi:10.3390/children10121836)
Supplement: Supplementary file 1 [file children-10-01836-s001.zip › Supplement S1 (lab values)-Table S1.xlsx]

## Sheet: Table S1
				Biopsie (Werte danach)/IC			2. Aufnahme			Infektion/IC
		19.08.21	20.08.21	25.08.21	29.08.21	17.09.21	20.09.21	27.09.21	05.10.21	06.10.21	07.10.21	12.10.21	18.10.21	25.10.21	02.11.21	02.12.21	21.12.21	26.01.22
Variable	Reference scale	On Admission (day 1)	day 2	day 7	day 11	day 30	day 33	day 40	day 48	day 49	day 50	day 55	day 61	day 68	day 76	day 106	day 125	day 161
Hemoglobin (g/dl)	11.9 - 15.9	12.0		7.3			12.0			9.0							10.9
Hematocrit (%)	33.5 - 46.7	34.4		21.4			33.1			25.4							31.0
Thrombocytes (x10³/µl)	159 - 467	105		65			105			65							207
Leukocytes (x10³/µl)	3.82 - 9.66	1.97		3.35			4.03			4.38							3.01
Neutrophilic leukocyte (x10³/µl)	1.54 - 7.04	1.15					1.49										1.26
Lymphocytes (x10³/µl)	0.97 - 3.26	0.54					0.24										1.36
Sodium (mmol/l)	133 - 141	131		132			126			133							137
Potassium (mmol/l)	3.4 - 4.5	4.1		2.5			2.6			3.9							3.6
Creatinin (mg/dl)	0.39 - 0.77	1.00		1.16			1.99			0.76							0.79
Cystatin C (mg/l)	0.5 - 1.0	2.13					4.08			3.44							1.64
Aspartate transaminase (AST) (U/l)	17 - 39	254					160			157							70
Alanine transaminase (ALT) (U/l)	8 - 30	165					59			135							83
Gamma-glutamyltransferase (GGT) (U/l)	10 - 24	170					150			552							74
Bilirubin (conjugated) (mg/dl)	0 - 0.2	1.3		3.5
Bilirubin (total) (mg/dl)	0.2 - 1.0	1.6		3.7			4.8
Pancreatic lipase (U/l)	<31	190			5900		80			290							132
Lactate dehydrogenase (LDH) (U/l)	145 - 250	612					454			264							205
C-reactive protein (CRP) (mg/l)	<5	1.0		4.5			9.3			7.0
Procalcitonine (ng/ml)	<0,5	0.27					1.29				3.78
Prothrombin time (%)	78 - 105	59		55			53
INR		1.36		1.42			1.42
Partial thromboplastin time (s)	30 - 43	42.4		45.0			49.0
Fibrinogen (mg/dl)	190 -370	95		106			107
pH (venous)	7.35 - 7.43						7.35			7.34
pCO2 (venous) (mmHg)	37 - 50						25			33
Standard bicarbonate (venous) (mmol/l)	21 - 26						16.5			19.6
Tumor necrosis factor (TNF-alpha) (pg/ml)	0.1 - 8.1		81,7			90.9			26.1			41.3	27.7	20.0	23.6	21	18.7	15,7
Interleukin-2 receptor (IL-2 receptor) (U/ml)	223 - 710		5218						5225			7500	2914	1824	1966	1066	1011	1032
Interleukin 6 (IL-6) (pg/ml)	<2.0					19.5			2.0	1000		22.8	5.7	2.1	2.0	2.0	<2.0	<2.0
Interleukin 18 (IL-18) (pg/ml)	0 - 733		3345			2858		3530	3041	3146		3148	2725	1146	1350	986	837	621.9
