# Supplementary material for: “Multisystem Inflammatory Syndrome in Children”-Like Disease after COVID-19 Vaccination (MIS-V) with Potential Significance of Functional Active Autoantibodies Targeting G-Protein-Coupled Receptors (GPCR-fAAb) for Pathophysiology and Therapy
Source: Children (Basel). 2023 Nov 22;10(12):1836. doi: 10.3390/children10121836 (PMC10741397; doi:10.3390/children10121836)
Supplement: Supplementary file 1 [file children-10-01836-s001.zip › Supplement S2 (GPCR-AAb)-Table S2.xlsx]

## Sheet: Table S2
	AABs directed against	Autoantibody status
		2021-09-24	2021-10-07	2021-10-13	2021-10-19	2021-10-27	2021-11-08	2021-12-08		2022-04-26	2023-06-27
		day 37	day 50	day 56	day 62	day 70	day 82	day 112		day 251	day 313
	β2-adrenoceptor	Positive	Positive	Positive	Positive	Negative	Negative	Negative		Weakly positive	Weakly positive
	Muscarinic M2 receptor	Positive	Negative	Negative	Negative	Negative	Negative	Negative		Positive	Weakly positive
	α1-adrenoceptor	Negative	Negative	Negative	Negative	Negative	Negative	Negative		Negative	Negative
	Endothelin1 ETA receptor	Positive	Positive	Positive	Weakly positive	Positive	Negative	Negative		Positive	Positive
	Angiotensin II AT1 receptor	Positive	Positive	Weakly positive	Weakly positive	Negative	Negative	Negative		Positive	Positive
	Angiotensin (1-7) MAS receptor	Positive	Positive	Positive	Positive	Negative	Negative	Negative		Negative	Negative
	Nociceptin receptor	Weakly positive	Positive	Weakly positive	Weakly positive	Negative	Negative	Negative		Negative	no data
